# Supplementary material for: Continuous Particle Aggregation and Separation in Acoustofluidic Microchannels Driven by Standing Lamb Waves
Source: Micromachines (Basel). 2022 Dec 8;13(12):2175. doi: 10.3390/mi13122175 (PMC9785487; doi:10.3390/mi13122175)
Supplement: Supplementary file 1 [file micromachines-13-02175-s001.zip]

Archive with 6 entries (6 files):
- Supplementary Movie S1.mp4
- Supplementary Movie S2.mp4
- Supplementary Movie S3.mp4
- Supplementary Movie S4.mp4
- Supplementary Movie S5.mp4
- Supplementary Movie S6.mp4
